# Supplementary material for: Phenotypic integration and the evolution of signal repertoires: A case study of treefrog acoustic communication
Source: Ecol Evol. 2018 Feb 22;8(6):3410–29. doi: 10.1002/ece3.3927 (PMC5869261; doi:10.1002/ece3.3927)
Supplement: Supplementary file 1 [file ECE3-8-3410-s001.xlsx]

## Sheet: Table S1
Table S1. Covariance matrix of call characteristics for advertisement and aggressive calls in H. versicolor that were not corrected for temperature. Definitions of the abbreviations for individual call characteristics are given in Table 1.
Plain text indicates advertisement-call characteristics. Bold text indicates aggressive call characteristics
N=102 individuals
	DF	BW	PN	LF	CP	PR	RT	DC	CD	DF	BW	LF	CP	RT	DC	CPB	BDC
DF	1	0.26	0.2	0.81	0.25	0.03	0.07	-0.23	-0.32	0.75	0.03	0.8	-0.21	-0.37	-0.07	0.16	-0.3
BW	0.26	1	-0.1	0.32	0.07	0.3	-0.2	-0.18	-0.18	0.15	0.18	0.25	-0.05	-0.29	0.02	0.01	-0.18
PN	0.2	-0.1	1	0.01	0.48	-0.01	0.76	0.19	0.08	0.13	0.05	0.07	-0.19	0	0.21	0.04	0.21
LF	0.81	0.32	0.01	1	0.06	0.19	-0.08	-0.19	-0.37	0.61	0.08	0.68	-0.15	-0.36	-0.09	0.09	-0.25
CP	0.25	0.07	0.48	0.06	1	-0.21	0.4	-0.47	0.13	0.18	0.08	0.23	-0.03	-0.02	-0.01	-0.08	0.06
PR	0.03	0.3	-0.01	0.19	-0.21	1	-0.34	-0.11	-0.27	-0.03	0.06	-0.02	-0.08	-0.23	-0.03	-0.14	0.04
RT	0.07	-0.2	0.76	-0.08	0.4	-0.34	1	0.11	0.26	0.09	-0.11	0.02	-0.15	0.18	0.18	0.05	0.25
DC	-0.23	-0.18	0.19	-0.19	-0.47	-0.11	0.11	1	0.03	-0.12	0	-0.19	-0.14	0.08	0.32	0.09	0.12
CD	-0.32	-0.18	0.08	-0.37	0.13	-0.27	0.26	0.03	1	-0.15	-0.3	-0.19	0.33	0.9	0.01	-0.41	0.72
DF	0.75	0.15	0.13	0.61	0.18	-0.03	0.09	-0.12	-0.15	1	-0.29	0.95	0.01	-0.09	-0.22	-0.01	-0.16
BW	0.03	0.18	0.05	0.08	0.08	0.06	-0.11	0	-0.3	-0.29	1	-0.21	-0.12	-0.34	0.25	0.08	-0.11
LF	0.8	0.25	0.07	0.68	0.23	-0.02	0.02	-0.19	-0.19	0.95	-0.21	1	-0.04	-0.21	-0.19	0.02	-0.23
CP	-0.21	-0.05	-0.19	-0.15	-0.03	-0.08	-0.15	-0.14	0.33	0.01	-0.12	-0.04	1	0.39	-0.35	-0.39	0.27
RT	-0.37	-0.29	0	-0.36	-0.02	-0.23	0.18	0.08	0.9	-0.09	-0.34	-0.21	0.39	1	-0.07	-0.43	0.65
DC	-0.07	0.02	0.21	-0.09	-0.01	-0.03	0.18	0.32	0.01	-0.22	0.25	-0.19	-0.35	-0.07	1	0.37	0.15
CPB	0.16	0.01	0.04	0.09	-0.08	-0.14	0.05	0.09	-0.41	-0.01	0.08	0.02	-0.39	-0.43	0.37	1	-0.5
BDC	-0.3	-0.18	0.21	-0.25	0.06	0.04	0.25	0.12	0.72	-0.16	-0.11	-0.23	0.27	0.65	0.15	-0.5	1

## Sheet: Table S2
Table S2. Covariance matrix of call characteristics for advertisement and aggressive calls in H. versicolor that were corrected for temperature. Definitions of the abbreviations for individual call characteristics are given in Table 1.
Plain text indicates advertisement-call characteristics. Bold text indicates aggressive call characteristics
N=102 individuals
	DF	BW	PN	LF	CP	PR	RT	DC	CD	DF	BW	LF	CP	RT	DC	CPB	BDC
DF	1	0.23	0.2	0.81	0.27	-0.16	0.11	-0.21	-0.3	0.75	0	0.81	-0.2	-0.35	-0.07	0.18	-0.29
BW	0.23	1	-0.11	0.26	0.11	0.06	-0.12	-0.13	-0.07	0.17	0.12	0.27	-0.01	-0.21	0.03	0.06	-0.17
PN	0.2	-0.11	1	0.01	0.49	-0.04	0.8	0.19	0.09	0.13	0.05	0.07	-0.19	0	0.21	0.05	0.22
LF	0.81	0.26	0.01	1	0.08	-0.06	-0.01	-0.15	-0.3	0.64	0.03	0.7	-0.11	-0.29	-0.09	0.13	-0.24
CP	0.27	0.11	0.49	0.08	1	-0.25	0.39	-0.5	0.09	0.18	0.11	0.23	-0.05	-0.07	-0.01	-0.1	0.05
PR	-0.16	0.06	-0.04	-0.06	-0.25	1	-0.16	0.11	0.22	-0.01	-0.3	-0.05	0.13	0.24	-0.02	-0.03	0.2
RT	0.11	-0.12	0.8	-0.01	0.39	-0.16	1	0.07	0.15	0.08	-0.05	0.02	-0.21	0.08	0.18	0.01	0.24
DC	-0.21	-0.13	0.19	-0.15	-0.5	0.11	0.07	1	-0.05	-0.13	0.04	-0.2	-0.17	0.02	0.32	0.07	0.11
CD	-0.3	-0.07	0.09	-0.3	0.09	0.22	0.15	-0.05	1	-0.17	-0.24	-0.21	0.3	0.88	0	-0.52	0.75
DF	0.75	0.17	0.13	0.64	0.18	-0.01	0.08	-0.13	-0.17	1	-0.29	0.95	0.01	-0.11	-0.22	-0.01	-0.17
BW	0	0.12	0.05	0.03	0.11	-0.3	-0.05	0.04	-0.24	-0.29	1	-0.21	-0.09	-0.29	0.27	0.11	-0.1
LF	0.81	0.27	0.07	0.7	0.23	-0.05	0.02	-0.2	-0.21	0.95	-0.21	1	-0.04	-0.22	-0.19	0.02	-0.23
CP	-0.2	-0.01	-0.19	-0.11	-0.05	0.13	-0.21	-0.17	0.3	0.01	-0.09	-0.04	1	0.36	-0.36	-0.42	0.26
RT	-0.35	-0.21	0	-0.29	-0.07	0.24	0.08	0.02	0.88	-0.11	-0.29	-0.22	0.36	1	-0.09	-0.53	0.68
DC	-0.07	0.03	0.21	-0.09	-0.01	-0.02	0.18	0.32	0	-0.22	0.27	-0.19	-0.36	-0.09	1	0.37	0.15
CPB	0.18	0.06	0.05	0.13	-0.1	-0.03	0.01	0.07	-0.52	-0.01	0.11	0.02	-0.42	-0.53	0.37	1	-0.52
BDC	-0.29	-0.17	0.22	-0.24	0.05	0.2	0.24	0.11	0.75	-0.17	-0.1	-0.23	0.26	0.68	0.15	-0.52	1

## Sheet: Table S3
Table S3 Covariance matrix of call characteristics for advertisement and aggressive calls in H. cinerea that were not corrected for temperature. Definitions of the abbreviations for individual call characteristics are given in Table 1.
Plain text indicates advertisement-call characteristics. Bold text indicates aggressive call characteristics
N=13 individuals
	CD	CP	RT	PN	PR	MD	SPR	LF	DF	RA	DC	CD	CP	RT	PN	PR	MD	SPR	LF	DF	RA	DC
CD	1	0.71	-0.11	-0.09	-0.49	-0.18	-0.25	-0.12	-0.16	-0.07	0.07	0.49	0.38	0.04	-0.32	-0.67	-0.2	-0.01	-0.18	-0.2	0.02	-0.27
CP	0.71	1	0.25	0.12	-0.77	0.19	-0.04	0.04	-0.23	-0.13	-0.64	0.45	0.24	0.21	-0.42	-0.89	0.21	0.07	0	-0.15	-0.15	-0.06
RT	-0.11	0.25	1	0.22	-0.27	0.37	0.37	0.51	0.19	-0.41	-0.49	-0.19	-0.33	0.25	0.04	-0.23	0.07	0.24	0.37	0.23	-0.06	0.21
PN	-0.09	0.12	0.22	1	-0.06	0.14	-0.27	-0.25	-0.56	0.44	-0.18	0.38	-0.24	0.12	0.13	-0.07	-0.03	-0.6	-0.19	-0.5	0.24	0.7
PR	-0.49	-0.77	-0.27	-0.06	1	-0.37	-0.02	-0.13	0.22	0.1	0.51	-0.01	-0.04	-0.11	0.53	0.79	-0.19	-0.06	0.01	0.12	-0.19	0.21
MD	-0.18	0.19	0.37	0.14	-0.37	1	-0.3	-0.25	-0.53	-0.11	-0.44	-0.09	-0.27	-0.12	0.02	-0.03	0.17	-0.05	-0.33	-0.37	-0.03	0.36
SPR	-0.25	-0.04	0.37	-0.27	-0.02	-0.3	1	0.96	0.8	-0.03	-0.29	-0.57	-0.41	-0.12	-0.44	-0.22	0.47	0.38	0.97	0.83	-0.01	-0.11
LF	-0.12	0.04	0.51	-0.25	-0.13	-0.25	0.96	1	0.79	-0.13	-0.24	-0.56	-0.4	-0.09	-0.4	-0.27	0.32	0.39	0.94	0.79	0.07	-0.12
DF	-0.16	-0.23	0.19	-0.56	0.22	-0.53	0.8	0.79	1	-0.24	0.06	-0.5	-0.06	0.05	-0.12	0.03	0.23	0.49	0.79	0.93	-0.18	-0.43
RA	-0.07	-0.13	-0.41	0.44	0.1	-0.11	-0.03	-0.13	-0.24	1	0.18	0.21	-0.11	-0.24	-0.21	-0.06	0.37	-0.58	0.05	-0.18	0.47	0.33
DC	0.07	-0.64	-0.49	-0.18	0.51	-0.44	-0.29	-0.24	0.06	0.18	1	-0.06	0.1	-0.22	0.25	0.51	-0.55	-0.15	-0.27	-0.1	0.3	-0.17
CD	0.49	0.45	-0.19	0.38	-0.01	-0.09	-0.57	-0.56	-0.5	0.21	-0.06	1	0.67	0.51	0.37	-0.26	-0.25	-0.34	-0.46	-0.52	-0.04	0.06
CP	0.38	0.24	-0.33	-0.24	-0.04	-0.27	-0.41	-0.4	-0.06	-0.11	0.1	0.67	1	0.7	0.46	-0.11	-0.34	0.02	-0.4	-0.18	0	-0.64
RT	0.04	0.21	0.25	0.12	-0.11	-0.12	-0.12	-0.09	0.05	-0.24	-0.22	0.51	0.7	1	0.55	-0.18	-0.26	0.13	-0.08	0.04	-0.04	-0.38
PN	-0.32	-0.42	0.04	0.13	0.53	0.02	-0.44	-0.4	-0.12	-0.21	0.25	0.37	0.46	0.55	1	0.63	-0.59	-0.22	-0.43	-0.28	0.05	-0.07
PR	-0.67	-0.89	-0.23	-0.07	0.79	-0.03	-0.22	-0.27	0.03	-0.06	0.51	-0.26	-0.11	-0.18	0.63	1	-0.34	-0.19	-0.28	-0.12	0.03	0.11
MD	-0.2	0.21	0.07	-0.03	-0.19	0.17	0.47	0.32	0.23	0.37	-0.55	-0.25	-0.34	-0.26	-0.59	-0.34	1	0.1	0.5	0.45	-0.28	0.18
SPR	-0.01	0.07	0.24	-0.6	-0.06	-0.05	0.38	0.39	0.49	-0.58	-0.15	-0.34	0.02	0.13	-0.22	-0.19	0.1	1	0.38	0.6	-0.58	-0.25
LF	-0.18	0	0.37	-0.19	0.01	-0.33	0.97	0.94	0.79	0.05	-0.27	-0.46	-0.4	-0.08	-0.43	-0.28	0.5	0.38	1	0.86	-0.07	-0.01
DF	-0.2	-0.15	0.23	-0.5	0.12	-0.37	0.83	0.79	0.93	-0.18	-0.1	-0.52	-0.18	0.04	-0.28	-0.12	0.45	0.6	0.86	1	-0.34	-0.29
RA	0.02	-0.15	-0.06	0.24	-0.19	-0.03	-0.01	0.07	-0.18	0.47	0.3	-0.04	0	-0.04	0.05	0.03	-0.28	-0.58	-0.07	-0.34	1	-0.14
DC	-0.27	-0.06	0.21	0.7	0.21	0.36	-0.11	-0.12	-0.43	0.33	-0.17	0.06	-0.64	-0.38	-0.07	0.11	0.18	-0.25	-0.01	-0.29	-0.14	1

## Sheet: Table S4
Table S4. Covariance matrix of call characteristics for advertisement and aggressive calls in H. cinerea that were corrected for temperature. Definitions of the abbreviations for individual call characteristics are given in Table 1.
Plain text indicates advertisement-call characteristics. Bold text indicates aggressive call characteristics
N=13 individuals
	CD	CP	RT	PN	PR	MD	SPR	LF	DF	RA	DC	CD	CP	RT	PN	PR	MD	SPR	LF	DF	RA	DC
CD	1	0.58114	-0.115898	-0.394562	-0.207591	-0.316524	-0.108864	0.0281625	0.179599	-0.229342	0.391474	0.256463	0.233912	-0.181987	-0.259523	-0.496511	-0.246125	0.105902	-0.0584366	0.0531762	-0.0939358	-0.35028
CP	0.58114	1	0.412807	-0.383348	-0.513382	0.0831457	0.346762	0.410479	0.383327	-0.520732	-0.519023	-0.0670118	-0.0897869	-0.103213	-0.417032	-0.754144	0.276762	0.354764	0.339062	0.403068	-0.470316	-0.171996
RT	-0.115898	0.412807	1	0.257135	-0.377098	0.377464	0.381466	0.520472	0.218248	-0.415272	-0.557733	-0.237694	-0.344043	0.267589	0.0411025	-0.337704	0.0782141	0.240473	0.374693	0.245825	-0.0558622	0.210679
PN	-0.394562	-0.383348	0.257135	1	0.394641	0.0836622	-0.164925	-0.157913	-0.421807	0.371225	0.0263575	0.149975	-0.465241	-0.0497178	0.244081	0.389784	-0.0228856	-0.578763	-0.095907	-0.382963	0.166003	0.727287
PR	-0.207591	-0.513382	-0.377098	0.394641	1	-0.329599	-0.353491	-0.463517	-0.293538	0.375454	0.318359	0.745114	0.320409	0.192983	0.529715	0.591976	-0.204788	-0.266678	-0.260595	-0.34391	-0.100679	0.33278
MD	-0.316524	0.0831457	0.377464	0.0836622	-0.329599	1	-0.26344	-0.218248	-0.529118	-0.160239	-0.403634	-0.259466	-0.363995	-0.20346	0.0597192	0.146552	0.176555	-0.0167561	-0.30097	-0.333513	-0.0676977	0.349729
SPR	-0.108864	0.346762	0.381466	-0.164925	-0.353491	-0.26344	1	0.954831	0.78956	0.0527612	-0.507273	-0.50468	-0.331819	-0.00450089	-0.538177	-0.669519	0.497338	0.34513	0.971317	0.811642	0.0582248	-0.0901607
LF	0.0281625	0.410479	0.520472	-0.157913	-0.463517	-0.218248	0.954831	1	0.803502	-0.0683811	-0.424625	-0.520945	-0.337296	0.0122676	-0.486142	-0.700379	0.333607	0.356156	0.93491	0.776866	0.128728	-0.109426
DF	0.179599	0.383327	0.218248	-0.421807	-0.293538	-0.529118	0.78956	0.803502	1	-0.130778	-0.250587	-0.221523	0.191398	0.321039	-0.289156	-0.646933	0.283312	0.466804	0.800501	0.911063	-0.0839732	-0.480647
RA	-0.229342	-0.520732	-0.415272	0.371225	0.375454	-0.160239	0.0527612	-0.0683811	-0.130778	1	0.325227	0.0727259	-0.227259	-0.357397	-0.162843	0.163007	0.365702	-0.563516	0.128276	-0.07213	0.44892	0.332048
DC	0.391474	-0.519023	-0.557733	0.0263575	0.318359	-0.403634	-0.507273	-0.424625	-0.250587	0.325227	1	0.304813	0.314367	-0.077294	0.184257	0.315355	-0.584986	-0.269867	-0.445102	-0.395382	0.437154	-0.163851
CD	0.256463	-0.0670118	-0.237694	0.149975	0.745114	-0.259466	-0.50468	-0.520945	-0.221523	0.0727259	0.304813	1	0.597722	0.391617	0.654591	0.33127	-0.35352	-0.28057	-0.391125	-0.315071	-0.195948	0.0312064
CP	0.233912	-0.0897869	-0.344043	-0.465241	0.320409	-0.363995	-0.331819	-0.337296	0.191398	-0.227259	0.314367	0.597722	1	0.651008	0.590693	0.24069	-0.368046	0.096257	-0.338357	-0.00922063	-0.0737537	-0.713979
RT	-0.181987	-0.103213	0.267589	-0.0497178	0.192983	-0.20346	-0.00450089	0.0122676	0.321039	-0.357397	-0.077294	0.391617	0.651008	1	0.687126	0.102684	-0.294284	0.216955	0.0176243	0.251326	-0.108762	-0.422249
PN	-0.259523	-0.417032	0.0411025	0.244081	0.529715	0.0597192	-0.538177	-0.486142	-0.289156	-0.162843	0.184257	0.654591	0.590693	0.687126	1	0.694381	-0.591042	-0.269115	-0.514439	-0.42952	0.0909316	-0.0534104
PR	-0.496511	-0.754144	-0.337704	0.389784	0.591976	0.146552	-0.669519	-0.700379	-0.646933	0.163007	0.315355	0.33127	0.24069	0.102684	0.694381	1	-0.433828	-0.477855	-0.706578	-0.756163	0.230952	0.212663
MD	-0.246125	0.276762	0.0782141	-0.0228856	-0.204788	0.176555	0.497338	0.333607	0.283312	0.365702	-0.584986	-0.35352	-0.368046	-0.294284	-0.591042	-0.433828	1	0.105491	0.507133	0.498117	-0.296023	0.167773
SPR	0.105902	0.354764	0.240473	-0.578763	-0.266678	-0.0167561	0.34513	0.356156	0.466804	-0.563516	-0.269867	-0.28057	0.096257	0.216955	-0.269115	-0.477855	0.105491	1	0.35088	0.588053	-0.562891	-0.239852
LF	-0.0584366	0.339062	0.374693	-0.095907	-0.260595	-0.30097	0.971317	0.93491	0.800501	0.128276	-0.445102	-0.391125	-0.338357	0.0176243	-0.514439	-0.706578	0.507133	0.35088	1	0.859884	-0.0162393	0.0111639
DF	0.0531762	0.403068	0.245825	-0.382963	-0.34391	-0.333513	0.811642	0.776866	0.911063	-0.07213	-0.395382	-0.315071	-0.00922063	0.251326	-0.42952	-0.756163	0.498117	0.588053	0.859884	1	-0.275498	-0.285414
RA	-0.0939358	-0.470316	-0.0558622	0.166003	-0.100679	-0.0676977	0.0582248	0.128728	-0.0839732	0.44892	0.437154	-0.195948	-0.0737537	-0.108762	0.0909316	0.230952	-0.296023	-0.562891	-0.0162393	-0.275498	1	-0.147322
DC	-0.35028	-0.171996	0.210679	0.727287	0.33278	0.349729	-0.0901607	-0.109426	-0.480647	0.332048	-0.163851	0.0312064	-0.713979	-0.422249	-0.0534104	0.212663	0.167773	-0.239852	0.0111639	-0.285414	-0.147322	1

## Sheet: Table S5
Table S5. Covariance matrix of call characteristics for advertisement calls in H. versicolor that were not corrected for temperature. Definitions of the abbreviations for individual call characteristics are given in Table 1.
N=202 individuals
	DF	BW	PN	LF	CP	PR	RT	DC
DF	1	0.252313	0.113144	0.796293	0.205351	0.0600198	-0.0268024	-0.232089
BW	0.252313	1	-0.0932411	0.335576	0.0912937	0.234349	-0.160739	-0.17796
PN	0.113144	-0.0932411	1	-0.0491236	0.379324	0.000671426	0.763969	0.327536
LF	0.796293	0.335576	-0.0491236	1	0.0822236	0.208788	-0.14021	-0.239844
CP	0.205351	0.0912937	0.379324	0.0822236	1	-0.228362	0.357719	-0.490884
PR	0.0600198	0.234349	0.000671426	0.208788	-0.228362	1	-0.338566	-0.12123
RT	-0.0268024	-0.160739	0.763969	-0.14021	0.357719	-0.338566	1	0.246288
DC	-0.232089	-0.17796	0.327536	-0.239844	-0.490884	-0.12123	0.246288	1

## Sheet: Table S6
Table S6. Covariance matrix of call characteristics for advertisement calls in H. versicolor that were corrected for temperature. Definitions of the abbreviations for individual call characteristics are given in Table 1.
N=202 individuals
	DF	BW	PN	LF	CP	PR	RT	DC
DF	1	0.227632	0.113794	0.794401	0.235388	-0.153889	0.0215836	-0.21393
BW	0.227632	1	-0.096544	0.293386	0.132894	0.0832491	-0.0973919	-0.148726
PN	0.113794	-0.096544	1	-0.0521717	0.385152	-0.00621074	0.807298	0.332317
LF	0.794401	0.293386	-0.0521717	1	0.133596	-0.0701849	-0.0589813	-0.20766
CP	0.235388	0.132894	0.385152	0.133596	1	-0.180486	0.326506	-0.530284
PR	-0.153889	0.0832491	-0.00621074	-0.0701849	-0.180486	1	-0.128423	0.0374845
RT	0.0215836	-0.0973919	0.807298	-0.0589813	0.326506	-0.128423	1	0.209919
DC	-0.21393	-0.148726	0.332317	-0.20766	-0.530284	0.0374845	0.209919	1

## Sheet: Table S7
Table S7. Covariance matrix of call characteristics for aggressive calls in H. versicolor that were not corrected for temperature. Definitions of the abbreviations for individual call characteristics are given in Table 1.
N=157 individuals
	CD	DF	BW	LF	CP	RT	DC	CPB	BDC
CD	1	-0.18678	-0.306138	-0.214048	0.266233	0.904577	0.119058	-0.275073	0.734636
DF	-0.18678	1	-0.23895	0.957768	0.0330246	-0.115291	-0.229671	0.00077055	-0.199007
BW	-0.306138	-0.23895	1	-0.170052	-0.169065	-0.334283	0.224636	0.0507569	-0.137974
LF	-0.214048	0.957768	-0.170052	1	-0.00976642	-0.19396	-0.205063	0.0387636	-0.24984
CP	0.266233	0.0330246	-0.169065	-0.00976642	1	0.317794	-0.35119	-0.34888	0.242109
RT	0.904577	-0.115291	-0.334283	-0.19396	0.317794	1	0.0486724	-0.275304	0.672942
DC	0.119058	-0.229671	0.224636	-0.205063	-0.35119	0.0486724	1	0.39511	0.213232
CPB	-0.275073	0.00077055	0.0507569	0.0387636	-0.34888	-0.275304	0.39511	1	-0.396077
BDC	0.734636	-0.199007	-0.137974	-0.24984	0.242109	0.672942	0.213232	-0.396077	1

## Sheet: Table S8
Table S8. Covariance matrix of call characteristics for aggressive calls in H. versicolor that were corrected for temperature. Definitions of the abbreviations for individual call characteristics are given in Table 1.
N=157 individuals
	CD	DF	BW	LF	CP	RT	DC	CPB	BDC
CD	1	-0.230627	-0.261306	-0.249802	0.241375	0.891187	0.101295	-0.373757	0.769156
DF	-0.230627	1	-0.230227	0.957902	0.0247322	-0.14936	-0.235757	-0.0124157	-0.204201
BW	-0.261306	-0.230227	1	-0.164275	-0.151242	-0.294466	0.24155	0.08602	-0.129772
LF	-0.249802	0.957902	-0.164275	1	-0.0155521	-0.224	-0.209054	0.0306789	-0.253503
CP	0.241375	0.0247322	-0.151242	-0.0155521	1	0.297482	-0.362487	-0.378497	0.237344
RT	0.891187	-0.14936	-0.294466	-0.224	0.297482	1	0.0271886	-0.363698	0.696064
DC	0.101295	-0.235757	0.24155	-0.209054	-0.362487	0.0271886	1	0.390163	0.210161
CPB	-0.373757	-0.0124157	0.08602	0.0306789	-0.378497	-0.363698	0.390163	1	-0.41366
BDC	0.769156	-0.204201	-0.129772	-0.253503	0.237344	0.696064	0.210161	-0.41366	1

## Sheet: Table S9
Table S9. Covariance matrix of call characteristics for advertisement in H. cinerea that were not corrected for temperature. Definitions of the abbreviations for individual call characteristics are given in Table 1.
N=14 individuals
	CD	CP	RT	PN	PR	MD	SPR	LF	DF	RA	DC
CD	1	0.694303	-0.0984842	-0.0407624	-0.375551	-0.147097	-0.250495	-0.122014	-0.161871	-0.0726754	0.0793323
CP	0.694303	1	0.211218	-0.0251739	-0.722519	0.101567	0.00683742	0.0768716	-0.170187	-0.0898696	-0.647714
RT	-0.0984842	0.211218	1	0.283674	-0.113297	0.40339	0.310415	0.440056	0.127699	-0.427338	-0.451179
PN	-0.0407624	-0.0251739	0.283674	1	0.342969	0.364302	-0.354414	-0.34327	-0.591492	0.188695	-0.0238187
PR	-0.375551	-0.722519	-0.113297	0.342969	1	-0.0428477	-0.153283	-0.242981	0.00262078	-0.0381596	0.507629
MD	-0.147097	0.101567	0.40339	0.364302	-0.0428477	1	-0.361498	-0.322531	-0.580733	-0.179811	-0.329202
SPR	-0.250495	0.00683742	0.310415	-0.354414	-0.153283	-0.361498	1	0.96018	0.808825	0.0208483	-0.318598
LF	-0.122014	0.0768716	0.440056	-0.34327	-0.242981	-0.322531	0.96018	1	0.806862	-0.0753326	-0.272948
DF	-0.161871	-0.170187	0.127699	-0.591492	0.00262078	-0.580733	0.808825	0.806862	1	-0.168119	0.0124102
RA	-0.0726754	-0.0898696	-0.427338	0.188695	-0.0381596	-0.179811	0.0208483	-0.0753326	-0.168119	1	0.136198
DC	0.0793323	-0.647714	-0.451179	-0.0238187	0.507629	-0.329202	-0.318598	-0.272948	0.0124102	0.136198	1

## Sheet: Table S10
Table S10. Covariance matrix of call characteristics for advertisement in H. cinerea that were corrected for temperature. Definitions of the abbreviations for individual call characteristics are given in Table 1.
N=14 individuals
	CD	CP	RT	PN	PR	MD	SPR	LF	DF	RA	DC
CD	1	0.562554	-0.0900029	-0.180436	-0.0779243	-0.227643	-0.141759	-0.0114445	0.105523	-0.246784	0.399561
CP	0.562554	1	0.390718	-0.328924	-0.453239	0.0396153	0.355144	0.416038	0.382122	-0.497043	-0.523049
RT	-0.0900029	0.390718	1	0.300739	-0.184284	0.409784	0.31084	0.442498	0.123259	-0.432397	-0.529058
PN	-0.180436	-0.328924	0.300739	1	0.658378	0.352892	-0.314158	-0.308495	-0.566682	0.137335	0.0905185
PR	-0.0779243	-0.453239	-0.184284	0.658378	1	0.0278585	-0.443028	-0.524986	-0.468623	0.184518	0.31135
MD	-0.227643	0.0396153	0.409784	0.352892	0.0278585	1	-0.349538	-0.309784	-0.612245	-0.214926	-0.321118
SPR	-0.141759	0.355144	0.31084	-0.314158	-0.443028	-0.349538	1	0.958504	0.806825	0.0984269	-0.512626
LF	-0.0114445	0.416038	0.442498	-0.308495	-0.524986	-0.309784	0.958504	1	0.818686	-0.01623	-0.433869
DF	0.105523	0.382122	0.123259	-0.566682	-0.468623	-0.612245	0.806825	0.818686	1	-0.0459718	-0.268922
RA	-0.246784	-0.497043	-0.432397	0.137335	0.184518	-0.214926	0.0984269	-0.01623	-0.0459718	1	0.301566
DC	0.399561	-0.523049	-0.529058	0.0905185	0.31135	-0.321118	-0.512626	-0.433869	-0.268922	0.301566	1

[truncated: 17 more sheets: Table S11, Table S12, Table S13, Table S14, Table S15, Table S16, Table S17, Table S18, Table S19, Table S20, Table S21, Table S22, Table S23, Table S24, Table S25, Table S26, Table S27]
